# Supplementary material for: Retinal Development and Pathophysiology in Kcnj13 Knockout Mice
Source: Front Cell Dev Biol. 2022 Jan 12;9:810020. doi: 10.3389/fcell.2021.810020 (PMC8790323; doi:10.3389/fcell.2021.810020)
Supplement: Supplementary file 3 [file Table1.xlsx]

## Sheet: Sheet1
Name	Sequence	Application
Kcnj-LoxP-P1	Gtaaattttaagtcatgttacctgacatacacct Ggcttttttgtttataatttatcttatgtgaattgat gttttgcctacatatatgactgtgtgagaatgtcaA TAACTTCGTATAGCATACATTATACGAA GTTATATTCTACCGGGTAGGGGAGG	Kcnj13 KO Recombination Oligos 1 (160bp)
kcnj-LoxP-P2	Agtgaaatggctcagcgttgggagcattgactgat Tttccagaggacctgagttcattcccagtacctactt gtcagctcacaactgtctgtaactccagatcATAA CTTCGTATAATGTATGCTATACGAAGTT ATCGCGCCGCACACAAAAACCAACACACAG	Kcnj13 KO Recombination Oligos 2 (165bp)
kcnj13-2nd-loxp-P1-blue5'NruI	CCTCTTCCCATGAATTCTCGCGAGAAGTT CCTATACTTTCTAGAGAATAGGAACTTC Ccttaagtatttattgagttaactaagtatattatttct Aaataacaaatttttaaaatttgctgataattatgagt aaattaaatatgaGTCGACGTTTAAACCAAA ATATTAACGCTTACAATTTAG	Kcnj13 KO Recombination Oligos 3 (186bp)
kcnj13-2nd-loxp-P2-blue3'AscI	TGTGTGCGGCGCGGGCGCGCCGAAGTTCCT ATTCTCTAGAAAGTATAGGAACTTCATAACTT CGTATAGCATACATTATACGAAGTTATcctaaa Tttttacaaagacaacaagtaggttgttttagaaagcacaa Attataagcctcaccctctggtattctaaaatatatttag GTCGACTGCCCGCTTTCCAGTCGG	Kcnj13 KO Recombination Oligos 4 (200bp)
kcnj13-sub5'SalI	Cacttagtctgcaggggggccaattagctctgatc atgtggAaaagaatgctggtttgttaggaggtc tttctttacccaacacaaaccttaacaactct GTCGACCAAAATATTAACGCTTACAATTTAG	Kcnj13 KO Recombination Oligos 5 (131bp)
kcnj13-sub3'NotI	Gccttttcccacctatttattctctcaccaatgttcacaggg Taagccatgactcttactcagaagttggtattctacccatct atcttcacaaagaaagccaacaTTAATTAACTCGAG GCGGCCGCTCACTGCCCGCTTTCCAGTCGG	Kcnj13 KO Recombination Oligos 6 (150bp)
Kcnj13LoxP5'	cacacagaagttattctgagtaaggaaatt	Cre LoxP site (275bp)
Kcnj13LoxP3'_275	gaaatggctcagcgttgggagcattgactg	Cre LoxP site (275bp)
Cre allele-5’	GCATTACCGGTCGATGCAACGAGTGATGAG	Kcnj13 CKO-genotyping primer (408bp)
Cre allele-3’	GAGTGAACGAACCTGGTCGAAATCAGTGCG
